# Supplementary material for: Structural Remodeling of Phage φPNJ‐6 Hoc Promotes Adhesion to the Intestinal Epithelium
Source: Transbound Emerg Dis. 2026 Jun 9;2026:2424208. doi: 10.1155/tbed/2424208 (PMC13248984; doi:10.1155/tbed/2424208)
Supplement: Supplementary file 1 — Supporting Information 1 Table S1: Nucleotide and amino acid sequences in this study. [file TBED-2026-2424208-s002.xlsx]

## Sheet: Sheet1
	Table S1 Nucleotide and amino acid sequences in this study
Insert sequence name	nucleotide sequence	Amino acid sequence
Hoc	ATGGCTTTTACAGTTGATATAACTCCTAAAACACCTACTGGAGTTATAGATGAGACTAAGCAGTTTACTGCTACTCCCAGTGGTGAAACTGGAGGTGGAACTATTACCTATGCGTGGAGTGTAGACAATGCTCCTCAAGTAGGATCGGCAGAAACTTTTGATTATGTGTTAAAAGGACCCGCTGGAACAAAAACAATTAAAGTTGTTGCAACAAATACTATTCCTGACTCTGAAGCTGAAACAGCTGAAATTAGTACAACTATTACAGTTCAAAACAAAACACAGACAACTACCTTGGCAGTAACTCCTAATAGTCCTTCAGCTGGAGTAATTGGAACCCCAGTTCAATTTACCGCCGCCTTAGCTTCTCAACCATCAGGTGCATCTGCTACGTATCAG…	MAFTVDITPKTPTGVIDETKQFTATPSGETGGGTITYAWSVDNAPQVGSAETFDYVLKGPAGTKTIKVVATNTIPDSEAETAEISTTITVQNKTQTTTLAVTPNSPSAGVIGTPVQFTAALASQPSGASATYQWYVDDSPVSEATSATFNYTPTTSGVKKIKCVAQVTATDYDALSVTSNEVSLTVNKKTMNPQVALTPPSINVQQDASATFTANVTDAPEEAQIAYSWKKDSSPVEGSTNVYTVDTSSIGSQTIEVTATITATDYDSKTITAEGQVQVTDKVAPEPEGELPYVHPLPHRTSAYIWCGWWVMDEIQKMTEEGKDWKTDDPDSKYYLHRYTLQKMLKDYPEVDVQESRNGYIIHKTALETGIIYTYP/
Hoc-domain 1	ATGGCTTTTACAGTTGATATAACTCCTAAAACACCTACTGGAGTTATAGATGAGACTAAGCAGTTTACTGCTACTCCCAGTGGTGAAACTGGAGGTGGAACTATTACCTATGCGTGGAGTGTAGACAATGCTCCTCAAGTAGGATCGGCAGAAACTTTTGATTATGTGTTAAAAGGACCCGCTGGAACAAAAACAATTAAAGTTGTTGCAACAAATACTATTCCTGACTCTGAAGCTGAAACAGCTGAAATTAGTACAACTATTACAGTT	MAFTVDITPKTPTGVIDETKQFTATPSGETGGGTITYAWSVDNAPQVGSAETFDYVLKGPAGTKTIKVVATNTIPDSEAETAEISTTITV
Hoc-domain 2	CAGACAACTACCTTGGCAGTAACTCCTAATAGTCCTTCAGCTGGAGTAATTGGAACCCCAGTTCAATTTACCGCCGCCTTAGCTTCTCAACCATCAGGTGCATCTGCTACGTATCAGTGGTATGTAGATGATTCTCCTGTGAGCGAAGCAACTAGTGCTACATTCAATTACACTCCTACTACAAGCGGAGTTAAAAAAATCAAGTGTGTAGCTCAAGTAACAGCGACAGATTATGATGCACTGAGCGTTACTTCTAATGAAGTATCATTGACA	QTTTLAVTPNSPSAGVIGTPVQFTAALASQPSGASATYQWYVDDSPVSEATSATFNYTPTTSGVKKIKCVAQVTATDYDALSVTSNEVSLT
Hoc-domain 3	AAGACAATGAATCCACAGGTTGCACTGACTCCTCCTTCTATTAACGTTCAGCAAGATGCTTCGGCTACATTTACTGCTAATGTAACTGATGCTCCAGAAGAAGCGCAAATTGCGTATTCATGGAAGAAAGATTCTTCTCCTGTAGAAGGGTCGACTAATGTATATACCGTTGATACCTCATCTATTGGAAGCCAAACTATTGAAGTGACCGCAACTATTACTGCAACTGATTACGATAGCAAAACTATTACAGCA	KTMNPQVALTPPSINVQQDASATFTANVTDAPEEAQIAYSWKKDSSPVEGSTNVYTVDTSSIGSQTIEVTATITATDYDSKTITA
Hoc-domain 4	CTTCCACATCGTACTTCAGCTTACATCTGGTGCGGATGGTGGGTTATGGATGAAATCCAAAAAATGACTGAAGAAGGTAAAGATTGGAAAACTGACGACCCAGATAGTAAATACTACCTGCATCGTTACACTCTTCAGAAGATGTTGAAAGATTATCCAGAAGTTGATGTTCAAGAATCACGTAATGGATACATCATTCATAAAACTGCTTTAGAAACTGGTATCATCTATACCTATCCA	LPHRTSAYIWCGWWVMDEIQKMTEEGKDWKTDDPDSKYYLHRYTLQKMLKDYPEVDVQESRNGYIIHKTALETGIIYTYP
HocΔ29-33	ATGGCTTTTACAGTTGATATAACTCCTAAAACACCTACTGGAGTTATAGATGAGACTAAGCAGACTATTACCTATGCGTGGAGTGTAGACAATGCTCCTCAAGTAGGATCGGCAGAAACTTTTGATTATGTGTTAAAAGGACCCGCTGGAACAAAAACAATTAAAGTTGTTGCAACAAATACTATTCCTGACTCTGAAGCTGAAACAGCTGAAATTAGTACAACTATTACAGTTCAAAACAAAACACAGACAACTACCTTGGCAGTAACTCCTAATAGTCCTTCAGCTGGAGTAATTGGAACCCCAGTTCAATTTACCGCCGCCTTAGCTTCTCAACCATCAGGTGCATCTGCTACGTATCAGTGGTATGTAGATGATTCTCCTGTGAGCGAAGCAACT…	MAFTVDITPKTPTGVIDETKQTITYAWSVDNAPQVGSAETFDYVLKGPAGTKTIKVVATNTIPDSEAETAEISTTITVQNKTQTTTLAVTPNSPSAGVIGTPVQFTAALASQPSGASATYQWYVDDSPVSEATSATFNYTPTTSGVKKIKCVAQVTATDYDALSVTSNEVSLTVNKKTMNPQVALTPPSINVQQDASATFTANVTDAPEEAQIAYSWKKDSSPVEGSTNVYTVDTSSIGSQTIEVTATITATDYDSKTITAEGQVQVTDKVAPEPEGELPYVHPLPHRTSAYIWCGWWVMDEIQKMTEEGKDWKTDDPDSKYYLHRYTLQKMLKDYPEVDVQESRNGYIIHKTALETGIIYTYP/
